# Supplementary material for: BRD4 prevents the accumulation of R-loops and protects against transcription–replication collision events and DNA damage
Source: Nat Commun. 2020 Aug 14;11:4083. doi: 10.1038/s41467-020-17503-y (PMC7428008; doi:10.1038/s41467-020-17503-y)
Supplement: Supplementary file 4 — Source data [file 41467_2020_17503_MOESM4_ESM.xlsx]

## Sheet: Fig 1A
Graph of Relative Average gH2AX intensity per nucleus comparing DMSO Control to 12 hrs of JQ1.
Treatment	gH2AX intensity/nucleus
	Rpt 1	Rpt 2	Rpt 3	Rpt 4	Rpt 5	Rpt 6
DMSO	388	455	174	92.88	199	404
12 hrs JQ1	1732	2422	571.023	573	1131.7	2030
Total nuclear gH2AX intensity measured over multiple high powered fields (HPF) of cells (each HPF containing at least 40 cells). Each Rpt represents 1 biological replicate.

## Sheet: Fig 1B
Box Whisker Plot of individual neutral tail comet moments of cells treated with either DMSO or JQ1 for 12 hrs.
Tail Moments
DMSO 12 hrs	JQ1 12 hrs		Each value equals a tail moment of 1 cell that has undergone 2-D gel electrophoresis by neutral comet assay.
37.0817	39.7894
35.6378	129.541
25.982	54.4828
25.9528	75.6362
26.434	57.6001
20.5333	39.794
29.2086	129.55
28.439	105.908
22.9153	51.0854
29.0909	105.902
20.5333	51.0854
39.6615	101.875
26.992	35.3973
32.2933	38.5952
25.3584	50.0578
40.7931	71.3042
32.9126	71.3069
33.6383	38.5788
21.9445	86.3024
24.2129	32.5326
30.4219	40.8544
24.7362	86.9464
25.5346	34.8729
27.1273	54.4697
25.9684	75.6345
26.4527	57.5836
31.1436	112.794
30.589	144.783
27.9156	106.873
30.8314	70.6275
27.9156	38.605
30.8314	40.7502
32.3312	34.8455
41.0567	45.6955
18.7031	48.549
25.9242	49.6749
37.0772	38.6004
42.6841	35.3758
47.0706	40.7452
18	34.8455
33.9426	31.3014
31.7938	40.8439
40.687	108.275
18	144.78
33.9426	42.6689
31.7938	188.399
40.687	123.014
23.7369	46.381
18.6987	57.0156
21.7434	94.4016
39.6628	124.026
27.0112	119.002
31.5517	106.288
31.3792	40.8481
42.4649	39.0686
25.5943	31.6018
25.5336	34.2974
25.598	33.3028
20.5333	36.34
27.9354	106.873
29.0909	70.622
20.5333	45.6962
	30.3422
	30.9632
	42.6902
	51.543
	36.5912
	84.1268
	57.6246
	39.9592
	86.3053
	32.0339
	42.6915
	51.544
	36.5965
	84.1304
	32.5326
	122.989
	44.0271
	50.0613
	57.6309
	99.8451
	35.3973
	94.3998
	124.023
	118.999
	106.286
	37.5845
	34.3043
	33.3097
	42.1336
	94.0291
	35.5947
	57.0107

## Sheet: Fig 1C
Bar graph of average relative intensities of gH2AX and cPARP bands on western blot normalized against actin as a loading control in cells treated with DMSO or JQ1.
	Fold gH2AX Intensity			Fold cPARP Intensity
	Rpt 1	Rpt 2	Rpt 3	Rpt 1	Rpt 2	Rpt 3
DMSO	1	1	1	1	1	1
JQ1	1.67	1.39	2.57	3.99	3.37	4.18
Representative full western blots of bands depicting levels of cPARP and gH2AX following treatment with DMSO or JQ1. Actin serves as loading control.

## Sheet: Fig 1D
Line graph of average total numbers of cells over a time course of 24, 48, and 72 hrs of DMSO or JQ1 treatment.
Time	DMSO Cell Count (106)					JQ1 Cell Count (106)
	Rpt 1	Rpt 2	Rpt 3			Rpt 1	Rpt 2	Rpt 3
24 hrs	1.05	1.3	1.06			1.05	0.77	0.915
48 hrs	1.95	1.85	2			0.975	1	1.46
72 hrs	2.55	3.1	2.95			0.95	1.225	1.85

## Sheet: Fig 1E
Representative western blots showing intensities of protein bands representing BRD2, BRD3, and BRD4 following treatment of cells with DMSO or ARV-825. Actin serves as loading control.

## Sheet: Fig 1F
Graph of average gH2AX intensity per nucleus comparing DMSO Control to 6 hrs of ARV-825.
	DMSO gH2AX intensity/nucleus					ARV gH2AX intensity/nucleus
	Rpt 1	Rpt 2	Rpt 3	Rpt 4		Rpt 1	Rpt 2	Rpt 3	Rpt 4
gH2AX intensity/nucl	460.33	491.89	522.07	532.73		1387.33	1786.29	1058.57	1326.5
Average gH2AX intensity per nucleus measured over multiple high powered fields (HPF) of cells (each HPF containing at least 40 cells). Each Rpt represents a biological replicate.

## Sheet: Fig 1G
Box Whisker Plot of individual neutral tail comet moments of cells treated with either DMSO or ARV-825 for 6 hrs.
Tail Moments
DMSO	ARV		Each value equals a tail moment of 1 cell that has undergone 2-D gel electrophoresis by neutral comet assay.
48.2572	62.8861
48.5635	111.963
50.019	133.407
33.1648	44.6291
36.2422	50.1046
44.731	128.839
31.9536	48.8422
36.9849	75.9064
32.7833	46.1622
32.8242	91.5281
26.19	45.2941
27.7391	63.9486
43.1698	165.488
39.4442	116.777
33.2439
23.7321
29.2501
40.5251
41.6904
36.1281
32.0739
36.6816
37.5794
33.6665
26.6516
28.5964
25.6294
27.4592
27.1804
37.1861
33.2658
35.0954
21.865
22
30.0333
30.4046
29.5099
38.6324
20.7308

## Sheet: Fig 1H
Bar graph of average relative intensities of gH2AX and cPARP bands on western blot normalized against actin as a loading control in cells treated with DMSO or ARV-825.
DMSO (Relative gH2AX Intensity)			ARV (Relative gH2AX Intensity)			DMSO (Relative cPARP Intensity)			ARV (Relative cPARP Intensity)
1	1	1	6.55	3.67	4.95	1	1	1	20	18	16
Representative full western blots of bands depicting levels of cPARP and gH2AX following treatment with DMSO or ARV-825. Actin serves as loading control.

## Sheet: Fig 2A
	Graph of Average gH2AX intensity per nucleus in cells.
	gH2AX Intensity
	DMSO	Triptolide	ARV	Triptolide + ARV		Average nuclear gH2AX intensity per nucleus measured over multiple high powered fields (HPF) of cells (each HPF containing at least 40 cells).
Rpt 1	114.81	115	282	129.73
Rpt 2	110	97.7	248	132.18
Rpt 3	106.32	104	260	118.2
Rpt 4	118	93.78	279	112
	Graph of Average EU intensity per nucleus in cells.
	EU Intensity					Average nuclear EU intensity per nucleus measured over multiple high powered fields (HPF) of cells (each HPF containing at least 40 cells).
	DMSO	Triptolide	ARV	Triptolide + ARV
Rpt 1	415	177.1	269	163.27
Rpt 2	254	97.7	271.2	175.33
Rpt 3	555	83.78	299.364	136

## Sheet: Fig 2B
Representative full western blots of bands depicting levels of BRD4,and cMyc following treatment with DMSO, Triptolide and/or ARV-825. Tubulin serves as loading control.

[truncated: 72 more sheets: Fig 2C, Fig 2D, Fig 3A, Fig 3C, Fig 3D, Fig 4A, Fig 4B, Fig 4C, Fig 4D, Fig 4E, Fig 4F, Fig 4G, Fig 5A, Fig 5B, Fig 5C, Fig 6A, Fig. 6B, Fig 7A, Fig 7B, Fig 7C …]
